# Supplementary material for: Hypomagnetic Field Enhances U2OS Cell Proliferation and Migration by Promoting β-Catenin Phosphorylation and Upregulating FN1 and LOX Expression
Source: Cells. 2026 Apr 19;15(8):727. doi: 10.3390/cells15080727 (PMC13115504; doi:10.3390/cells15080727)
Supplement: Supplementary file 1 [file cells-15-00727-s001.zip]

Archive with 1 entries (1 files):
- cells-4148340-supplementary.pdf
